# Supplementary material for: Nonconsensual Sexual Experience Acknowledgment: Exploring the Roles of Gender Identity, Sexual Aggression Myths, and Psychological Inflexibility
Source: Behav Sci (Basel). 2025 Jun 27;15(7):875. doi: 10.3390/bs15070875 (PMC12292596; doi:10.3390/bs15070875)
Supplement: Supplementary file 1 [file behavsci-15-00875-s001.zip]

Archive with 6 entries (6 files):
- Cleaned Data_NSE Acknowledgment_Psyc-Inflex.xlsx
- Codebook_NSE Acknowledgment_Psyc-Inflex.xlsx
- Measures_NSE Acknowledgment_Psyc-Inflex.pdf
- R Code_NSE Acknowledgment_Psyc-Inflex.pdf
- R-Script_NSE Acknowledgment_Psyc-Inflex.R
- Supplementary-Figures-Tables_NSE Acknowledgment_Psyc-Inflex.pdf
