# Supplementary material for: Nonconsensual Sexual Experience Acknowledgment: Exploring the Roles of Gender Identity, Sexual Aggression Myths, and Psychological Inflexibility
Source: Behav Sci (Basel). 2025 Jun 27;15(7):875. doi: 10.3390/bs15070875 (PMC12292596; doi:10.3390/bs15070875)
Supplement: Supplementary file 1 [file behavsci-15-00875-s001.zip › Cleaned Data_NSE Acknowledgment_Psyc-Inflex.xlsx]

## Sheet: Cleaned Data
ID	Sample	Gender	NSEV	AMMSA	NSEV_SA	NSEV_R	NSEV_ID	PF_Final	PI_Final	Age	Race	Sex	Gender_Full	Sex_Or	Educ	Gender_9	Sex_Or_9	Educ_9
1	1	2	1	59	3	1	3	2.66667	3.66667	37	1	2	2	3	2
2	1	2	1	30	1	0	1	4.23333	2.4	26	1	2	2	1	5
3	1	2	1	21	0	3	3	4.23333	1.73333	27	1	2	2	2	4
4	1	2	1	35	4	2	4	3.63333	3.4	43	1	2	2	2	5
5	1	2	1	64	4	0	4	5.66667	1	35	1	2	2	3	5
6	1	2	1	38	4	0	4	3.76667	3.16667	32	1	2	2	3	3
7	1	2	1	25	4	4	4	3.83333	4.36667	27	1	2	2	3	3
8	1	2	1	19	4	0	4	3.8	2.06667	46	1	2	2	3	3
9	1	3	1	35	3	4	4	4.23333	3.7	30	4	2	6	1	4
10	1	2	1	60	4	0	4	5.03333	2.43333	42	7	2	2	3	3
11	1	2	1	35	3	0	3	3.56667	4.76667	26	1	2	2	3	3
12	1	2	1	25	4	0	4	3.76667	2.6	49	2	2	2	4	3
13	1	2	1	34	4	0	4	2.56667	4.2	43	1	2	2	3	5
14	1	2	1	40	4	0	4	5.26667	1.8	53	1	2	2	1	5
15	1	2	1	41	0	0	0	3.6	3.06667	27	1	2	2	3	5
16	1	2	1	31	3	3	3	3.53333	1.6	50	1	2	2	3	4
17	1	2	1	25	4	4	4	3	3.86667	31	1	2	2	2	3
18	1	2	1	58	4	2	4	2.53333	4.33333	40	1	2	2	3	3
19	1	3	1	31	0	0	0	3.56667	2.53333	30	1	2	6	5	4
20	1	1	1	60	0	0	0	4.33333	2.03333	44	1	1	1	3	9			Technical Degree
21	1	2	1	46	3	0	3	3.36667	2.56667	48	1	2	2	3	4
22	1	2	1	42	4	0	4	3.9	3.46667	50	7	2	2	9	3		Demisexual
23	1	1	1	65	1	3	3	4.2	3.96667	31	4	1	1	3	2
24	1	2	1	24	4	0	4	3.3	1.76667	25	1	2	2	2	3
25	1	2	1	44	3	4	4	3.43333	2.76667	34	2	2	2	3	4
26	1	2	1	30	4	0	4	2.93333	3.3	22	1	2	2	2	1
27	1	2	1	22	3	0	3	2.8	4.46667	28	7	2	2	2	4
28	1	1	1	61	0	0	0	4.96667	1.86667	45	1	1	1	3	5
29	1	2	1	21	3	1	3	2.7	4	24	1	2	2	2	3
30	1	2	1	35	3	4	4	2.23333	5.16667	43	1	2	2	2	4
31	1	2	1	62	1	0	1	3.76667	3.73333	26	1	2	2	3	5
32	1	1	1	79	2	2	2	3.56667	2.9	41	1	1	1	3	6
33	1	2	1	51	0	0	0	3.53333	4.03333	24	4	2	2	4	4
34	1	2	1	44	0	0	0	4	3.86667	35	1	2	2	3	2
35	1	2	1	44	0	4	4	3.06667	2.76667	42	1	2	2	3	4
36	1	1	1	67	0	4	4	4.1	1.36667	39	1	1	1	3	2
37	1	2	1	37	3	0	3	4.56667	3.1	26	1	2	2	3	4
38	1	1	1	27	0	0	0	3.9	3.93333	33	3	1	1	3	2
39	1	2	1	35	3	1	3	2.03333	2.66667	44	1	2	2	3	5
40	1	1	1	47	3	4	4	3.86667	2.96667	43	2	1	1	3	3
41	1	2	1	30	4	2	4	4.66667	3	33	7	2	2	2	4
42	1	2	1	48	1	0	1	3.46667	1.43333	62	1	2	2	3	3
43	1	2	1	37	4	0	4	4.13333	1.7	24	7	2	2	3	4
44	1	2	1	33	3	0	3	3.46667	2.66667	31	1	2	2	3	5
45	1	2	1	46	0	0	0	3.2	2.2	61	1	2	2	3	4
46	1	1	1	65	1	3	3	3.23333	3.56667	24	3	1	1	3	3
47	1	2	1	57	2	0	2	3.06667	3.66667	50	1	2	2	3	4
48	1	1	1	16	0	2	2	3.23333	2.53333	25	1	1	1	3	4
49	1	2	1	23	3	2	3	3.7	3.1	35	1	2	2	4	4
50	1	2	1	22	4	2	4	3	4.26667	25	1	2	2	2	2
51	1	2	1	61	4	0	4	4.5	1.5	39	1	2	2	3	4
52	1	2	1	48	4	2	4	2.76667	2.33333	66	1	2	2	3	3
53	1	1	1	59	1	1	1	4.36667	1.8	63	2	1	1	3	3
54	1	2	1	61	4	0	4	3	3.7	35	1	2	2	2	3
55	1	2	1	29	4	0	4	3.6	3.86667	52	1	2	2	3	4
56	1	2	1	43	2	4	2	4.93333	2.06667	51	2	2	2	3	4
57	1	1	1	34	4	1	4	1.9	5.4	43	1	1	1	3	3
58	1	1	1	39	0	0	0	4.43333	1.5	34	1	1	1	3	4
59	1	2	1	25	3	0	2	4.06667	3.36667	27	1	2	2	3	4
60	1	1	1	28	3	0	3	4.53333	2.23333	40	1	1	1	3	2
61	1	2	1	35	3	3	3	4.4	2.13333	28	1	2	2	2	5
62	1	2	1	60	3	3	3	3.16667	2.76667	33	1	2	2	3	5
63	1	2	1	41	1	0	1	2.83333	5.03333	27	4	2	2	3	3
64	1	2	1	40	3	0	3	3.2	2.53333	50	1	2	2	2	2
65	1	3	1	22	4	0	4	3.46667	3.16667	34	1	2	6	5	4
66	1	2	1	53	3	0	3	3.66667	2.2	34	1	2	2	3	5
67	1	1	1	66	1	0	1	4.3	1.5	38	2	1	1	3	4
68	1	2	1	16	0	3	0	2.33333	5.16667	20	1	2	2	4	3
69	1	2	1	24	2	3	3	3.43333	3.86667	39	5	2	2	3	5
70	1	2	1	35	2	0	2	3	3.96667	45	1	2	2	3	4
71	1	2	1	56	4	2	4	4	2.2	47	2	2	2	3	4
72	1	2	1	40	3	4	4	3.5	3.3	30	1	2	2	4	4
73	1	2	1	36	1	0	1	3.73333	3.23333	32	1	2	2	3	4
74	1	3	1	24	1	0	1	2.96667	3.23333	30	1	2	6	1	3
75	1	2	1	40	1	0	1	4.2	3	24	3	2	2	3	4
76	1	2	1	20	4	0	4	3.5	2.9	39	1	2	2	3	4
77	1	2	1	63	3	3	3	3.8	1.6	45	1	2	2	3	4
78	1	1	1	31	0	0	0	1.86667	1.06667	47	1	1	1	3	4
79	1	1	1	46	0	3	3	5.5	1	38	1	1	1	3	9			licensed hvac technicician
80	1	1	1	31	2	0	2	1.7	3.76667	53	1	1	1	3	3
81	1	2	1	47	4	4	4	3.1	3.56667	48	1	2	2	3	5
82	1	2	1	34	0	4	4	3.26667	2.76667	59	1	2	2	3	3
83	1	1	1	82	0	0	0	5.4	1.16667	26	1	1	1	2	2
84	1	1	1	95	0	4	4	5.53333	2.86667	33	2	1	1	2	5
85	1	2	1	66	1	0	1	3.46667	2.56667	47	1	2	2	3	3
86	1	2	1	39	4	4	4	4.83333	1.63333	28	1	2	2	2	2
87	1	1	1	75	0	0	0	2.86667	3.53333	48	1	1	1	3	4
88	1	1	1	55	0	0	0	5.43333	2.6	25	1	1	1	3	3
89	1	2	1	63	0	3	3	3.1	3.16667	38	2	2	2	3	5
90	1	2	1	45	4	4	4	2.83333	2.96667	28	3	2	2	3	2
91	1	1	1	65	2	4	4	3.83333	2.96667	51	1	1	1	3	3
92	1	2	1	29	4	2	4	3.7	3.5	33	1	2	2	3	3
93	1	2	1	66	0	0	0	3.6	2.36667	34	1	2	2	3	4
94	1	2	1	20	4	0	4	3.23333	3.66667	31	1	2	2	3	5
95	1	2	1	35	4	1	4	4.36667	3.6	25	2	2	2	3	4
96	1	1	1	80	0	0	0	4.73333	1.43333	43	1	1	1	3	2
97	1	2	1	45	0	4	4	4.6	1.83333	58	3	2	2	3	3
98	1	1	1	80	3	1	3	2.53333	2.93333	44	1	1	1	3	5
99	1	1	1	86	2	4	4	2.4	2.3	42	1	1	1	3	5
100	1	1	1	89	3	4	4	2.3	2.83333	34	1	1	1	3	5
101	1	2	1	19	3	0	3	2.96667	3.16667	25	5	2	2	3	4
102	1	1	1	56	0	3	3	5.33333	2.3	28	1	1	1	3	4
103	1	1	1	28	1	4	4	3.86667	2.73333	53	1	1	1	3	2
104	1	2	1	45	2	0	2	3.96667	2.63333	54	2	2	2	3	3
105	1	2	1	43	1	0	1	4.6	1.7	37	2	2	2	3	4
106	1	2	1	55	1	0	1	3.53333	3.33333	29	1	2	2	2	5
107	1	1	1	85	2	0	2	4.6	2	25	2	1	1	3	4
108	1	2	1	77	0	0	0	4.36667	3.03333	25	2	2	2	2	4
109	1	2	1	24	0	4	4	4.2	2.43333	29	4	2	2	5	5
110	1	1	1	78	4	2	4	4.23333	2.4	24	2	1	1	3	4
111	1	1	1	78	0	4	4	4.06667	2.5	27	7	1	1	3	2
112	1	1	1	83	3	4	4	4.33333	2.73333	25	2	1	1	3	5
113	1	2	1	42	0	4	4	5.5	2.56667	27	1	2	2	3	4
114	1	2	1	41	0	0	0	4.2	3.36667	28	1	2	2	3	4
115	1	1	1	33	0	0	0	4.53333	2.5	34	1	1	1	3	3
116	1	1	1	92	0	1	1	4.83333	2.86667	56	2	1	1	3	6
117	1	2	1	61	4	0	4	4.1	1.93333	44	1	2	2	3	2
118	1	1	1	56	2	0	2	2.2	1.83333	50	1	1	1	3	4
119	1	1	1	52	4	0	4	5.36667	2.23333	32	1	1	1	3	2
120	1	1	1	45	1	4	4	3.76667	2.56667	70	1	1	1	3	5
121	1	1	1	19	0	0	0	4.73333	1.86667	37	1	1	1	3	3
122	1	1	1	21	4	4	4	3.86667	2.03333	42	3	1	1	3	5
123	1	1	1	52	0	0	0	2.9	3.1	58	1	1	1	3	4
124	1	2	1	45	4	4	4	3.6	3.03333	31	7	2	2	9	3		Ambisexual
125	1	1	1	48	0	0	0	3.9	3.7	22	4	1	1	3	4
126	1	1	1	54	0	0	0	3.93333	2.63333	34	1	1	1	3	5
127	1	1	1	68	0	2	2	4.2	1.43333	63	1	1	1	3	4
128	1	2	1	58	4	1	4	4.7	2.53333	30	1	2	2	2	2
129	1	1	1	25	2	0	2	4.3	2.33333	60	1	1	1	3	5
130	1	2	1	23	4	1	4	2.63333	4.56667	30	1	2	2	2	5
131	1	2	1	22	0	0	0	4.8	1.2	42	1	2	2	4	5
132	1	2	1	50	4	3	4	3.73333	2.8	46	1	2	2	3	3
133	1	3	1	51	4	2	4	3.6	2.7	30	1	2	6	2	2
134	1	1	1	37	0	0	0	3.6	3.1	51	4	1	1	3	4
135	1	1	1	53	0	0	0	3.83333	1	20	2	1	1	3	4
136	1	2	1	51	4	4	4	4.36667	2.46667	49	6	2	2	3	5
137	1	1	1	20	0	0	0	3.6	1.63333	48	7	1	1	3	5
138	1	2	1	44	4	4	4	4.4	1.4	56	7	2	2	3	4
139	1	1	1	47	1	0	1	3	3.3	34	1	1	1	3	5
140	1	3	1	39	0	0	0	3.6	2.16667	32	7	2	1	1	2
141	1	2	1	33	3	0	3	3.66667	1.8	67	1	2	2	3	4
142	1	2	1	41	1	0	1	3.13333	3.5	66	1	2	2	3	4
143	1	2	1	40	3	0	3	3.76667	2.6	50	1	2	2	3	4
144	1	2	1	75	0	0	0	4.76667	2.63333	46	1	2	2	3	2
145	1	2	1	65	3	3	3	3.43333	3.13333	36	1	2	2	3	4
146	1	2	1	53	4	4	4	2.9	5.5	26	7	2	2	2	4
147	1	3	1	32	4	2	4	4.43333	2.83333	31	1	2	6	2	5
148	1	2	1	78	0	0	0	3.73333	3.46667	40	1	2	2	3	5
149	1	2	1	41	4	0	4	3.63333	3.43333	52	1	2	2	3	4
150	1	2	1	72	1	0	1	3.8	2.56667	36	1	2	2	3	5
151	1	2	1	66	0	0	0	5.06667	1.86667	31	2	2	2	3	2
152	1	2	1	41	4	3	4	3.13333	4.1	35	7	2	2	3	3
153	1	2	1	47	4	0	4	4.5	2.5	35	4	2	2	3	4
154	1	2	1	43	4	4	4	4.03333	3.03333	23	1	2	2	2	4
155	1	2	1	18	1	0	1	2.73333	3.46667	42	1	2	2	3	4
156	1	2	1	66	1	0	1	5.16667	1.36667	60	2	2	2	3	4
157	1	2	1	34	1	0	1	3.23333	2.96667	38	1	2	2	3	4
158	1	1	1	83	0	1	1	4.83333	3.83333	36	1	1	1	3	3
159	1	2	1	43	4	4	4	1.16667	5.6	27	1	2	2	6	2
160	1	2	1	67	1	0	1	3.23333	3.23333	48	1	2	2	3	4
161	1	2	1	37	4	2	4	2.46667	3.4	42	1	2	2	3	4
162	1	2	1	63	0	0	0	3.2	1.7	39	3	2	2	3	2
163	1	2	1	21	3	0	3	3.46667	2.4	53	1	2	2	3	6
164	1	2	1	29	4	4	4	3.1	5.23333	27	1	2	2	2	3
165	1	2	1	37	4	4	4	4.96667	1.7	48	1	2	2	3	5
166	1	2	1	62	3	0	3	4.53333	1.83333	27	7	2	2	2	4
167	1	2	1	62	1	0	1	2.93333	4.63333	27	1	2	2	3	4
168	1	2	1	36	1	1	1	4.2	1.93333	30	1	2	2	2	3
169	1	2	1	43	4	4	4	2.83333	3.6	47	1	2	2	3	4
170	1	2	1	28	4	2	4	3.9	3.5	23	1	2	2	3	4
171	1	2	1	51	1	0	1	3.93333	3.86667	46	3	2	2	3	2
172	1	1	1	29	0	0	0	3.53333	2.63333	58	1	1	1	3	4
173	1	1	1	50	4	0	4	4.2	2.1	56	1	1	1	3	2
174	1	2	1	34	0	0	0	1.86667	4.36667	32	1	2	2	3	3
175	1	2	1	26	3	3	3	4.2	2.16667	40	1	2	2	3	4
176	1	2	1	53	2	0	2	3.43333	3.16667	32	1	2	2	3	5
177	1	1	1	32	3	2	3	3.36667	2.4	30	1	1	1	5	4
178	1	2	1	28	3	2	3	4.66667	2.43333	25	1	2	2	3	4
179	1	2	1	47	3	2	3	3.83333	2.66667	24	4	2	2	2	4
180	1	2	1	68	0	0	0	3.6	1.8	26	1	2	2	3	4
181	1	2	1	55	4	2	4	3.7	3.63333	19	7	2	2	2	2
182	1	1	1	57	1	1	1	6	1.3	25	7	1	1	3	4
183	1	1	1	82	4	0	4	4.43333	3.53333	38	2	1	1	3	3
184	1	2	1	53	2	0	2	3.23333	2.26667	29	7	2	2	3	4
185	1	3	1	31	4	4	4	3.83333	3.13333	35	1	0	5	5	4
186	1	2	1	42	1	1	1	2.36667	3.66667	29	0	2	2	3	3
187	1	1	1	77	3	0	3	3.43333	3.86667	22	1	1	1	3	4
188	1	1	1	45	0	0	0	3.6	2.6	43	1	1	1	3	4
189	1	2	1	39	0	0	0	3.63333	3.76667	33	1	2	2	2	5
190	1	2	1	46	4	3	4	4.03333	2.43333	51	1	2	2	3	3
191	1	2	1	60	3	3	3	3.9	2.86667	30	1	2	2	3	9			trade school
192	1	2	1	52	0	0	0	3.43333	1.4	33	1	2	2	3	2
193	1	1	1	69	0	0	0	4.7	1.26667	45	1	1	1	3	2
194	1	2	1	89	0	0	0	4.4	1.7	37	1	2	2	3	4
195	1	3	1	32	0	0	0	2.96667	3.86667	27	1	2	5	1	2
196	1	1	1	31	3	0	3	4.33333	1.93333	72	1	1	1	3	4
197	1	2	1	45	3	3	3	4.56667	3.73333	52	2	2	2	3	5
198	1	2	1	35	3	3	3	2.33333	3.96667	22	4	2	2	2	4
199	1	3	1	27	3	0	3	2.16667	4.06667	27	1	2	6	2	2
200	1	2	1	45	4	2	4	3.76667	4.43333	51	7	2	2	3	2
201	1	2	1	26	4	4	4	3.83333	3.36667	30	1	2	2	4	5
202	1	2	1	51	2	0	2	3.1	3.23333	35	4	2	2	3	4
203	1	2	1	76	0	0	0	2.9	2.53333	49	1	2	2	3	3
204	1	1	1	69	0	0	0	3.7	2.93333	20	4	1	1	3	3
205	1	2	1	29	0	0	0	3.83333	2.43333	35	1	2	2	4	3
206	1	2	1	59	3	3	3	2.76667	4.2	26	1	2	2	3	4
207	1	2	1	45	0	0	0	5.43333	3.23333	22	1	2	2	2	3
208	1	2	1	26	4	3	4	3.63333	2.6	37	1	2	2	2	3
209	1	2	1	39	3	0	3	3.73333	2.56667	29	4	2	2	0	4
210	1	1	1	36	4	4	4	3.1	2.76667	53	1	1	1	4	6
211	1	2	1	60	4	4	4	3.2	3.96667	34	3	2	2	3	2
212	1	2	1	36	2	0	2	3.83333	2.4	42	7	2	2	6	4
213	1	3	1	57	4	4	4	3.33333	3.46667	23	4	2	1	4	2
214	1	2	1	84	0	0	0	4	1.5	52	1	2	2	3	5
215	1	2	1	26	4	4	4	3	3.9	26	1	2	2	2	3
216	1	1	1	41	0	0	0	3.56667	3.3	30	4	1	1	2	3
217	1	2	1	52	3	0	3	4.23333	1.16667	54	1	2	2	3	4
218	1	2	1	34	3	3	3	2.6	3.46667	48	1	2	2	2	0
219	1	2	1	42	4	4	4	4.03333	2.53333	63	1	2	2	3	4
220	1	2	1	34	4	4	4	3.93333	3.2	24	3	2	2	2	4
221	1	2	1	35	2	2	2	3.63333	4	43	1	2	2	3	5
222	1	2	1	20	0	0	0	4.5	2.03333	28	1	2	2	2	5
223	1	2	1	63	0	0	0	3.83333	2.76667	34	1	2	2	3	4
224	1	2	1	44	4	1	4	3.06667	3.1	35	3	2	2	3	4
225	1	1	1	82	0	0	0	3.7	3.4	26	2	1	1	3	4
226	1	2	1	27	4	4	4	4.7	1.4	24	1	2	2	3	2
227	1	2	1	37	4	1	4	3.56667	1.96667	22	1	2	2	3	3
228	1	2	1	42	4	4	4	2.93333	3.36667	25	1	2	2	2	3
229	1	2	1	26	4	4	4	4.6	1.3	63	1	2	2	3	2
230	1	2	1	43	0	0	0	4.13333	4.33333	19	1	2	2	3	2
231	1	2	1	43	4	3	4	2.53333	3	42	1	2	2	2	4
232	1	2	1	23	4	4	4	3.76667	2.56667	48	1	2	2	3	4
233	1	2	1	53	0	0	0	3.26667	2.56667	33	1	2	2	3	5
234	1	2	1	18	0	0	0	2.86667	2.3	37	1	2	2	2	4
235	1	2	1	45	4	0	4	3.7	3	30	1	2	2	2	5
236	1	2	1	39	2	0	2	2.66667	1.8	48	1	2	2	3	3
237	1	2	1	21	0	0	0	2.7	3.96667	36	1	2	2	3	4
238	1	2	1	19	4	4	4	2.3	4.6	31	1	2	2	3	4
239	1	2	1	40	2	2	2	4.93333	1.66667	44	1	2	2	3	2
240	1	2	1	70	3	4	4	4.26667	3.83333	28	1	2	2	2	2
241	1	2	1	27	4	4	4	3.6	3.46667	44	1	2	2	2	3
242	1	1	1	49	4	4	4	4.13333	2.86667	37	1	1	1	3	3
243	1	2	1	35	0	0	0	3.53333	2.5	19	4	2	2	2	3
244	1	1	1	71	0	0	0	3.96667	3.66667	35	1	1	1	3	3
245	1	2	1	41	4	1	4	2.36667	3.96667	28	1	2	2	2	4
246	1	2	1	51	3	0	3	3.73333	2.3	29	2	2	2	3	3
247	1	1	1	57	0	0	0	4.36667	2.3	31	1	1	1	3	2
248	1	2	1	29	4	0	4	3.6	2.9	31	1	2	2	2	5
249	1	2	1	28	4	4	4	4	2.6	26	1	2	2	3	5
250	1	1	1	51	0	0	0	2.96667	4.06667	33	1	1	1	3	3
251	1	2	1	16	4	4	4	3.6	1.8	41	1	2	2	2	3
252	1	1	1	69	0	0	0	3.2	2.8	27	4	1	1	3	5
253	1	2	1	25	4	4	4	4.93333	1.7	42	1	2	2	3	4
254	1	1	1	34	0	0	0	5.83333	1.5	31	1	1	1	3	4
255	1	2	1	86	2	0	2	4.8	2.5	22	2	2	2	2	4
256	1	2	1	22	2	2	2	3.16667	5.26667	33	7	2	2	3	3
257	1	2	1	39	2	1	2	3.46667	1.96667	34	1	2	2	3	4
258	1	2	1	63	0	0	0	3.56667	1.26667	22	4	2	2	3	4
259	1	2	1	52	3	1	3	4.13333	3.5	32	2	2	2	3	4
260	1	2	1	29	4	2	4	2.63333	3.36667	42	7	2	2	5	4
261	1	3	1	25	4	4	4	4.8	2.73333	30	1	2	6	4	3
262	1	2	1	48	4	4	4	3.06667	3.13333	26	1	2	2	3	3
263	1	2	1	43	4	4	4	3.76667	1.83333	56	1	2	2	3	4
264	1	2	1	75	4	4	4	3.1	2.03333	50	1	2	2	3	3
265	1	2	1	33	3	0	3	2.53333	3.63333	41	1	2	2	3	5
266	1	2	1	51	3	2	3	3.76667	2.43333	32	1	2	2	3	2
267	1	2	1	39	1	1	1	2.9	2.9	31	3	2	2	2	6
268	1	2	1	59	2	2	2	4.06667	4	43	2	2	2	3	4
269	1	1	1	46	0	0	0	4.16667	2.16667	58	1	1	1	3	3
270	1	2	1	51	1	0	1	2.7	2.53333	54	1	2	2	3	3
271	1	1	1	77	0	0	0	2.93333	2.46667	35	1	1	1	3	1
272	1	2	1	51	1	1	1	2.7	1.53333	35	3	2	2	3	4
273	1	2	1	30	4	1	4	2.63333	3.03333	30	4	2	2	3	4
274	1	2	1	75	4	4	4	2.46667	2.93333	32	1	2	2	3	4
275	1	1	1	34	1	0	1	3.5	2	30	2	1	1	1	3
276	1	1	1	36	0	0	0	4.13333	3.9	49	1	1	1	3	4
277	1	2	1	44	4	2	4	3.56667	3.16667	43	1	2	2	3	4
278	1	2	1	23	4	1	4	3.96667	3.26667	33	1	2	2	3	4
279	1	3	1	34	3	0	3	2.66667	2.7	25	1	2	1	5	4
280	1	2	1	36	4	4	4	4.06667	2.73333	23	1	2	2	2	5
281	1	2	1	53	4	4	4	2.73333	4.2	41	1	2	2	2	3
282	1	1	1	73	3	0	3	3.83333	1.1	36	2	1	1	2	2
283	1	2	1	94	3	0	3	5.83333	1.5	43	1	2	2	3	3
284	1	2	1	34	4	0	4	3.16667	2	29	1	2	2	6	3
285	1	2	1	45	1	0	1	3.46667	2.63333	21	1	2	2	3	3
286	1	2	1	68	0	0	0	4.36667	2.36667	69	1	2	2	3	2
287	1	2	1	48	4	4	4	4.5	2.16667	32	1	2	2	3	4
288	1	2	1	61	4	4	4	3.66667	3.46667	30	1	2	2	2	3
289	1	2	1	32	3	1	3	3.76667	2.43333	43	2	2	2	2	4
290	1	1	1	51	0	0	0	3.7	2	49	1	1	1	3	3
291	1	2	1	27	2	0	2	2.53333	2.73333	42	1	2	2	3	2
292	1	2	1	42	4	4	4	4.53333	4.16667	32	7	2	2	4	2
293	1	2	1	38	3	3	3	4.36667	3.36667	28	7	2	2	4	4
294	1	2	1	55	3	3	3	4.96667	1.73333	48	2	2	2	3	4
295	1	2	1	31	3	3	3	3.56667	3.4	33	1	2	2	3	3
296	1	2	1	57	4	2	4	4.66667	2.56667	44	1	2	2	3	4
297	1	2	1	48	4	4	4	4.13333	4.7	51	1	2	2	3	3
298	1	1	1	39	0	0	0	4.5	3.2	27	1	1	1	3	5
299	1	1	1	43	4	4	4	3.6	3.76667	28	1	2	1	9	2		Demisexual.
300	1	2	1	30	2	0	2	3.9	2.86667	30	1	2	2	5	5
301	1	2	1	72	1	1	1	5.66667	1.16667	39	1	2	2	3	4
302	1	2	1	57	4	4	4	3.7	4.1	28	1	2	2	6	3
303	1	2	1	55	0	0	0	4.53333	1.96667	54	1	2	2	3	4
304	1	2	1	65	4	0	4	5.76667	2.63333	23	3	2	2	3	3
305	1	1	1	58	2	1	2	3.33333	2.76667	23	1	1	1	3	4
306	1	2	1	28	4	0	4	2.8	4.8	27	1	2	2	2	4
307	1	3	1	36	0	0	0	2.7	3.93333	27	7	1	7	0	4
308	1	2	1	17	0	0	0	3.6	2.23333	65	1	2	2	3	3
309	1	3	1	37	4	2	4	4.23333	3.23333	48	7	2	5	1	5
310	1	2	1	21	1	0	1	4	1.5	33	1	2	2	3	4
311	1	2	1	62	2	0	2	5.86667	1.63333	52	1	2	2	3	2
312	1	2	1	23	2	0	2	3.6	2.26667	35	7	2	2	3	3
313	1	1	1	82	0	0	0	4.2	2.9	39	1	1	1	3	4
314	1	2	1	56	1	0	1	5.2	1.73333	65	1	2	2	3	3
315	1	1	1	48	0	0	0	2.36667	3.96667	38	1	1	1	3	2
316	1	2	1	29	4	4	4	4.93333	2.5	48	4	2	2	3	5
317	1	1	1	68	2	0	2	4.26667	1.1	41	1	1	1	3	2
318	1	2	1	57	0	0	0	4.26667	2.06667	46	2	2	2	4	3
319	1	3	1	29	4	2	4	2.96667	4.4	32	1	1	6	1	2
320	1	2	1	44	1	0	1	3.93333	3.7	25	4	2	2	3	3
321	1	2	1	60	4	4	4	3.43333	2.96667	36	1	2	2	3	4
322	1	1	1	78	4	4	4	4.13333	2.63333	49	1	1	1	4	2
323	1	3	1	29	3	0	3	3.3	2.86667	49	1	2	6	5	5
324	1	1	1	23	0	0	0	3.46667	2.53333	44	1	1	1	3	5
325	1	1	1	32	0	0	0	4.1	2.53333	59	1	1	1	3	4
326	1	2	1	19	4	4	4	5.13333	1.13333	25	1	2	2	3	4
327	1	3	1	29	3	0	3	3.96667	3.26667	35	1	2	6	2	2
328	1	2	1	57	4	4	4	4.53333	2.6	44	1	2	2	3	3
329	1	1	1	48	1	0	1	4.23333	2.36667	34	1	1	1	3	3
330	1	2	1	42	0	0	0	4.73333	2.8	48	2	2	2	3	2
331	1	2	1	49	3	0	3	3.33333	2	52	1	2	2	3	3
332	1	2	1	81	0	0	0	4.2	2.43333	31	1	2	2	3	3
333	1	2	1	38	0	0	0	3.4	2.53333	64	1	2	2	3	5
334	1	1	1	78	3	2	3	3.63333	2.93333	29	2	1	1	4	3
335	1	2	1	33	4	0	4	3.56667	3.16667	23	1	2	2	3	2
336	1	1	1	41	4	4	4	4.2	2.5	42	1	1	1	3	3
337	1	2	1	37	4	0	4	4.33333	2.33333	29	1	2	2	3	5
338	1	1	1	21	0	0	0	4.23333	2.53333	44	1	1	1	4	4
339	1	2	1	23	4	3	4	4.86667	2.93333	49	1	2	2	3	3
340	1	3	1	63	4	4	4	3.16667	3.9	32	1	2	3	2	3
341	1	2	1	62	3	3	3	3.8	3.46667	55	2	2	2	3	2
342	1	2	1	59	1	0	1	3.66667	2.8	29	1	2	2	3	3
343	1	2	1	44	4	3	4	4.3	2.53333	49	1	2	2	3	3
344	1	1	1	80	1	1	1	4.5	2.4	30	3	1	1	3	4
345	1	1	1	53	2	1	2	3.26667	2.46667	30	3	1	1	3	4
346	1	2	1	56	0	0	0	4.16667	1.96667	61	1	2	2	3	4
347	1	2	1	50	1	0	1	3.83333	2.7	50	1	2	2	2	4
348	1	2	1	71	3	2	3	3.53333	2	52	1	2	2	3	4
349	1	2	1	64	3	0	3	3.46667	2	25	4	2	2	3	5
350	1	2	1	26	4	3	4	3.56667	2.63333	35	7	2	2	3	4
351	1	2	1	47	0	0	0	4.13333	3	25	1	2	2	2	3
352	1	2	1	24	4	1	4	3.9	2.86667	45	1	2	2	3	4
353	1	1	1	42	1	0	1	4.53333	3.43333	32	1	1	1	2	3
354	1	3	1	67	2	0	2	2.66667	2.76667	25	1	1	2	2	4
355	1	2	1	48	4	2	4	3.5	2.56667	25	1	2	2	3	4
356	1	2	1	54	0	0	0	4.66667	2.23333	49	2	2	2	3	4
357	1	3	1	45	4	0	4	3.9	3.46667	34	1	1	6	6	2
358	1	2	1	51	2	1	2	3.96667	1.76667	35	7	2	2	3	4
359	1	1	1	74	0	0	0	3.16667	4.06667	37	1	1	1	3	2
360	1	2	1	43	0	0	0	3.03333	2.26667	38	1	2	2	3	1
361	1	2	1	60	4	0	4	3.1	3	29	1	2	2	3	4
362	1	2	1	53	3	0	3	3.86667	2.56667	20	1	2	2	2	2
363	1	2	1	73	3	3	3	3.96667	3.03333	32	7	2	2	2	3
364	1	1	1	58	0	0	0	2.5	3.9	31	1	1	1	3	4
365	1	2	1	72	4	3	4	3.76667	2.43333	32	1	2	2	3	2
366	1	3	1	44	4	0	4	3.1	2.5	40	5	2	3	2	3
367	1	1	1	23	0	0	0	3.73333	2.5	37	1	1	1	3	3
368	1	2	1	41	4	4	4	4.1	1.5	64	3	2	2	1	3
369	1	3	1	31	4	2	4	3.43333	3.4	29	1	2	5	2	3
370	1	1	1	32	1	0	1	3.2	2.83333	41	1	1	1	3	3
371	1	2	1	39	4	2	4	3.03333	3.83333	40	2	2	2	2	3
372	1	2	1	43	3	1	3	2.86667	4.9	19	2	2	2	2	2
373	1	3	1	26	3	2	3	3.93333	2.23333	37	1	1	2	4	3
374	1	3	1	64	1	0	1	4.23333	1.76667	27	1	1	6	3	2
375	1	2	1	32	0	0	0	3.43333	1.26667	42	1	2	2	3	4
376	1	2	1	46	4	4	4	2.8	2.76667	49	1	2	2	2	4
377	1	2	1	28	1	2	2	4.6	1.3	25	1	2	2	3	4
378	1	1	1	30	2	0	2	3.73333	2.7	35	1	1	1	3	4
379	1	2	1	35	4	4	4	3.6	2.56667	31	1	2	2	3	4
380	1	2	1	50	0	0	0	3.23333	3.3	31	4	2	2	3	4
381	1	2	1	90	4	3	4	3.2	5.13333	45	1	2	2	3	6
382	1	1	1	38	0	0	0	3.03333	1.86667	45	1	1	1	3	4
383	1	1	1	79	0	0	0	3.96667	2.6	29	3	1	1	3	5
384	1	2	1	71	4	4	4	5.86667	1.56667	35	1	2	2	3	2
385	1	2	1	74	4	4	4	3.23333	3.4	46	1	2	2	3	3
386	1	1	1	71	2	0	2	4.4	2.9	36	3	1	1	3	4
387	1	2	1	43	4	4	4	3.1	4.33333	47	1	2	2	3	4
388	1	2	1	48	4	4	4	4.36667	1	25	1	2	2	3	2
389	1	2	1	58	2	0	2	3.86667	3.03333	36	1	2	2	3	3
390	1	2	1	27	4	2	4	1.36667	4.26667	23	1	2	2	2	3
391	1	3	1	32	2	0	2	2.6	5.06667	27	4	2	6	1	2
392	1	2	1	37	1	1	1	5.4	1.26667	50	1	2	2	3	3
393	1	2	1	48	4	3	4	4.8	2.4	51	2	2	2	3	2
394	1	1	1	47	1	0	1	4.7	2.13333	28	1	1	1	3	4
395	1	2	1	56	3	3	3	3.86667	2.26667	50	1	2	2	3	4
396	1	1	1	62	0	0	0	4.43333	2.6	46	2	1	1	3	3
397	1	2	1	34	4	4	4	1.2	5.76667	36	1	2	2	3	3
398	1	2	1	71	0	0	0	4.5	2.16667	35	1	2	2	3	4
399	1	2	1	36	1	0	1	3.36667	1.43333	31	5	2	2	2	2
400	1	2	1	29	3	3	3	3.03333	3.3	41	1	2	2	5	5
401	1	1	1	89	0	0	0	5.5	2.23333	26	2	1	1	3	4
402	1	1	1	56	0	0	0	4.43333	2.6	50	1	1	1	2	4
403	1	2	1	18	4	0	4	3.9	3.16667	22	2	2	2	2	3
404	1	2	1	63	4	4	4	4.86667	1.16667	48	2	2	2	3	3
405	1	2	1	68	0	0	0	3.4	2.6	47	1	2	2	3	4
406	1	2	1	72	4	4	4	2.33333	5.16667	43	7	2	2	3	4
407	1	1	1	41	4	2	4	4.13333	2.5	53	1	1	1	3	4
408	1	2	1	33	3	3	3	3.1	3.46667	27	1	2	2	2	4
409	1	2	1	39	4	4	4	3.4	1.7	57	1	2	2	3	3
410	1	2	1	44	4	4	4	4.4	3.86667	52	1	2	2	3	3
411	1	2	1	76	4	4	4	5.1	2.6	35	1	2	2	3	2
412	1	1	1	56	0	0	0	4.06667	1.4	49	1	1	1	3	2
413	1	2	1	58	4	4	4	3.16667	4	25	1	2	2	2	3
414	1	2	1	29	4	3	4	4.46667	2.63333	29	2	2	2	2	2
415	1	1	1	61	0	0	0	3.8	1.46667	40	1	1	1	3	4
416	1	1	1	76	0	0	0	3.13333	2.56667	32	3	1	1	3	4
417	1	2	1	74	0	0	0	4.46667	1.33333	35	3	2	2	3	3
418	1	2	1	21	3	0	3	4.2	4.13333	30	2	2	2	3	5
419	1	2	1	48	3	4	4	4.36667	4.33333	50	1	2	2	3	4
420	1	1	1	89	1	1	1	4.36667	3.36667	37	1	1	1	3	4
421	1	1	1	64	3	3	3	4.16667	2.36667	30	1	1	1	2	3
422	1	2	1	23	4	4	4	3.56667	2.26667	53	7	2	2	9	3		Heteroflexible
423	1	2	1	47	4	0	4	3.33333	3.43333	44	1	2	2	3	3
424	1	2	1	73	3	2	3	3.33333	2.33333	34	1	2	2	3	2
425	1	2	1	86	1	1	1	5.46667	3.83333	51	2	2	2	3	4
426	1	1	1	95	3	2	3	4.3	4.3	25	7	1	1	3	5
427	1	2	1	28	4	4	4	2.76667	3.56667	48	1	2	2	4	3
428	1	2	1	67	3	1	3	4.3	2.93333	53	7	2	2	3	5
429	1	2	1	28	0	0	0	4.5	1.9	27	3	2	2	3	4
430	1	2	1	31	4	2	4	3.2	4.3	30	7	2	2	2	4
431	1	2	1	26	0	0	0	3.23333	2.1	35	1	2	2	2	4
432	1	1	1	91	0	0	0	4.23333	2.56667	38	2	1	1	3	6
433	1	2	1	69	0	0	0	3.63333	3.36667	42	2	2	2	3	3
434	1	2	1	21	3	0	3	1.86667	4.16667	30	1	2	2	2	4
435	1	2	1	36	4	0	4	3.8	3.56667	33	1	2	2	3	4
436	1	2	1	32	3	3	3	4.23333	3.56667	30	1	2	2	3	3
437	1	1	1	61	1	0	1	3.8	2.43333	42	1	1	1	3	2
438	1	2	1	35	3	0	3	4.83333	2.23333	33	1	2	2	2	4
439	1	1	1	62	0	0	0	4.4	2.2	54	1	1	1	3	3
440	1	2	1	64	0	0	0	4.23333	2.56667	49	2	2	2	3	4
441	1	2	1	49	4	4	4	4.3	2.83333	46	1	2	2	1	2
442	1	2	1	57	3	0	3	4.03333	3.46667	45	1	2	2	3	3
443	1	2	1	33	4	0	4	4.06667	2.33333	34	2	2	2	2	3
444	1	2	1	50	3	0	3	3.6	2.96667	28	1	2	2	3	4
445	1	3	1	49	4	4	4	5.16667	3.16667	32	2	1	6	4	3
446	1	2	1	63	4	4	4	4.56667	2.5	43	1	2	2	2	3
447	1	2	1	73	0	0	0	5.86667	2.5	52	2	2	2	3	1
448	1	2	1	55	4	4	4	5.73333	2.06667	43	2	2	2	2	5
449	1	1	1	55	2	0	2	4	3.46667	25	1	1	1	3	2
450	1	2	1	57	3	0	3	4.7	2.46667	48	2	2	2	3	3
451	1	2	1	22	4	1	4	4.1	2.5	25	4	2	2	2	5
452	1	2	1	28	4	0	4	3.46667	4.13333	24	2	2	2	2	4
453	1	2	1	45	0	0	0	3.6	3.26667	34	1	2	2	3	4
454	1	2	1	22	4	0	4	4.53333	4	26	3	2	2	2	3
455	1	2	1	65	4	2	4	3.66667	3.3	43	2	2	2	3	3
456	1	1	1	87	0	4	4	4.46667	3.36667	37	2	1	1	3	4
457	1	2	1	25	2	0	2	3.26667	2.93333	26	1	2	2	2	4
458	1	2	1	54	2	1	2	5	1.66667	35	0	2	2	3	0
459	1	2	1	72	4	4	4	4.86667	3.43333	47	2	2	2	3	3
460	1	3	1	51	4	2	4	3.73333	3.73333	23	1	0	3	1	3
461	1	2	1	64	2	2	2	1.96667	2.9	35	1	2	2	2	3
462	1	2	1	25	4	4	4	4.4	3.2	31	1	2	2	3	4
463	1	1	1	70	2	0	2	2.83333	3.33333	25	1	1	1	3	2
464	1	1	1	98	0	0	0	4.96667	4.03333	28	2	1	1	3	4
465	1	2	1	39	3	2	3	3.66667	2.23333	40	1	2	2	3	4
466	1	2	1	47	0	0	0	2.1	1.2	21	3	2	2	3	2
467	1	2	1	93	0	0	0	5.2	3.36667	38	1	2	2	3	5
468	1	2	1	95	2	0	2	5.56667	4.7	27	2	2	2	3	3
469	1	2	1	23	4	1	4	3.06667	3.8	44	2	2	2	3	3
470	1	1	1	36	1	0	1	3.43333	2.46667	50	7	1	1	3	5
471	1	2	1	24	0	0	0	2.13333	3.83333	33	1	2	2	3	5
472	1	2	1	29	4	4	4	2.56667	5.26667	23	5	2	2	3	2
473	1	2	1	54	2	2	2	3.3	2.46667	35	1	2	2	3	3
474	1	2	1	66	4	4	4	2.9	4.76667	47	2	2	2	3	3
475	1	2	1	41	0	0	0	5.3	3.63333	32	2	2	2	3	3
476	1	1	1	92	3	0	3	4.43333	2.36667	53	2	1	1	3	5
477	1	1	1	19	4	4	4	1.13333	5.06667	33	1	1	1	3	2
478	1	2	1	38	0	0	0	3.23333	3.83333	27	4	2	2	2	4
479	1	1	1	59	2	1	2	2.66667	3.73333	21	7	1	1	3	2
480	1	2	1	58	4	2	4	1.83333	5.36667	29	2	2	2	3	4
481	1	2	1	58	4	4	4	4	3	27	2	2	2	3	3
482	1	2	1	21	3	0	3	2.36667	4.33333	46	1	2	2	3	4
483	1	2	1	72	3	2	3	4.3	3.76667	30	1	2	2	3	4
484	1	2	1	87	4	4	4	3.7	2.33333	35	1	2	2	3	3
485	1	1	1	41	3	0	3	3.63333	2.23333	25	1	1	1	4	5
486	1	2	1	33	4	1	4	3.46667	2.36667	25	1	2	2	2	5
487	1	2	1	48	3	1	3	4.1	2.86667	39	7	2	2	3	4
488	1	2	1	34	3	0	3	2.13333	3.8	30	1	2	2	3	9			vocational nursing certificate
489	1	1	1	34	4	3	4	3.83333	3.2	39	1	1	1	3	3
490	1	2	1	66	2	0	2	3.33333	2.63333	22	3	2	2	3	4
491	1	2	1	53	4	1	4	5.03333	1.63333	30	1	2	2	3	4
492	1	3	1	32	4	1	4	2.7	4.63333	24	1	2	6	2	3
493	1	3	1	22	4	0	4	3.7	3.13333	20	1	2	6	5	3
494	1	3	1	19	4	4	4	2.46667	4.76667	29	1	2	6	9	3		Demisexual/panromantic
495	1	3	1	50	4	4	4	4.26667	2.33333	34	1	2	6	5	4
496	1	3	1	40	2	1	2	3	4	31	1	2	5	1	3
497	1	3	1	33	4	4	4	3.66667	2.76667	38	7	2	4	2	5
498	1	2	1	49	4	4	4	3.9	4.63333	22	1	2	2	2	2
499	1	3	1	43	4	2	4	3.96667	3.46667	25	1	2	9	9	4	Demiman	Uranic
500	1	3	1	27	4	3	4	3.9	3.36667	42	1	2	6	5	5
501	1	3	1	18	4	4	4	3.16667	2.9	50	1	2	6	2	9			Vocational School Certificate
502	1	3	1	27	2	0	2	1.93333	3.36667	31	3	1	4	5	4
503	1	3	1	74	4	4	4	2.9	5.3	22	1	2	3	2	2
504	2	2	1	57	0	1	1	2.53333	3.5	18	7	2	2	5	2
505	2	2	1	59	0	0	0	4.13333	2.43333	24	2	2	2	3	4
506	2	1	1	87	0	3	3	3.13333	2.2	18	1	1	1	9	2		male
507	2	2	1	56	4	2	4	3.83333	2.23333	19	2	2	2	2	3
508	2	3	1	30	3	0	3	2.56667	3.73333	21	2	2	6	2	3
509	2	2	1	51	2	0	2	4.13333	3.1	18	1	2	2	3	3
510	2	1	1	74	3	4	4	4.3	2.73333	18	1	1	1	3	3
511	2	2	1	72	0	0	0	3.06667	2.9	19	1	2	2	3	3
512	2	2	1	73	4	4	4	3.03333	3.93333	20	1	2	2	3	3
513	2	2	1	47	1	0	1	1.73333	3.33333	20	1	2	2	3	2
514	2	3	1	24	4	0	4	2.43333	4.63333	20	1	2	1	5	3
515	2	2	1	58	3	0	3	2.8	3.96667	19	2	2	2	2	2
516	2	1	1	46	0	0	0	3.76667	4.4	20	1	1	1	3	3
517	2	2	1	70	2	0	2	3.5	1.6	19	1	2	2	3	3
518	2	2	1	40	0	0	0	3.3	3.26667	18	1	2	2	3	2
519	2	2	1	71	3	3	3	4.03333	4.2	18	2	2	2	3	3
520	2	2	1	44	2	4	4	3	2.5	19	1	2	2	3	3
521	2	2	1	60	4	2	4	3.13333	4.06667	18	1	2	2	3	2
522	2	3	1	43	0	0	0	2.83333	3.3	19	1	1	6	2	2
523	2	1	1	86	3	0	3	3.93333	2.83333	19	2	1	1	3	2
524	2	2	1	41	4	0	4	4.86667	3.5	18	1	2	2	2	2
525	2	2	1	61	0	0	0	2.6	2.9	18	2	2	2	3	3
526	2	2	1	70	1	3	3	3.06667	3.13333	23	1	2	2	3	3
527	2	0	1	68	0	0	0	2.73333	3	19	2	2	0	3	3
528	2	2	1	41	4	4	4	3.9	3.6	19	1	2	2	3	3
529	2	1	1	90	0	0	0	3.6	2.63333	18	1	1	1	3	3
530	2	2	1	31	4	0	4	3.3	5.03333	18	2	2	2	2	3
531	2	1	1	60	2	0	2	4.43333	2.06667	18	1	1	1	3	2
532	2	1	1	52	0	1	1	3.66667	4.86667	20	1	1	1	3	3
533	2	2	1	64	1	4	4	2.1	3.33333	18	1	2	2	3	3
534	2	2	1	46	0	0	0	1.83333	3.6	18	7	2	2	5	2
535	2	2	1	46	1	2	2	3.13333	4.5	18	1	2	2	2	3
536	2	2	1	52	0	0	0	2.86667	3.46667	19	1	2	2	3	3
537	2	1	1	41	3	0	3	5.43333	1.53333	18	2	1	1	3	3
538	2	2	1	61	2	4	4	4.4	2.43333	19	1	2	2	3	3
539	2	1	1	63	0	4	4	4.63333	2.06667	18	1	1	1	3	2
540	2	1	1	64	1	0	1	4.63333	2.16667	18	1	1	1	3	3
541	2	2	1	63	0	0	0	3.43333	3.43333	18	1	2	2	3	3
542	2	2	1	28	4	1	4	2.7	3.8	25	2	2	2	3	3
543	2	2	1	42	3	4	4	5.33333	2.63333	18	2	2	2	3	3
544	2	1	1	65	0	2	2	2.9	3.1	20	1	1	1	3	3
545	2	1	1	73	4	0	4	3.33333	4.33333	20	5	1	1	3	3
546	2	2	1	58	0	0	0	3.5	2.83333	18	2	2	2	3	2
547	2	2	1	62	0	0	0	4	3.33333	19	2	2	2	2	2
548	2	2	1	54	2	0	2	2.76667	2.76667	19	1	2	2	3	3
549	2	2	1	61	4	3	4	3.56667	2.1	33	1	2	2	3	3
550	2	2	1	47	0	0	0	2.03333	3.86667	18	7	2	2	5	2
551	2	3	1	40	4	2	4	4.76667	2.56667	18	1	2	3	3	3
552	2	2	1	48	0	2	2	4.96667	1.46667	19	2	2	2	2	3
553	2	3	1	61	1	2	2	4.46667	4.83333	19	2	2	7	3	3
554	2	1	1	30	3	0	3	3.23333	3.7	21	1	1	1	3	3
555	2	2	1	65	3	2	3	3.93333	4.13333	19	5	2	2	1	3
556	2	2	1	68	0	1	1	2	1.66667	19	1	2	2	3	5
557	2	2	1	57	0	0	0	4.63333	1.53333	19	1	2	2	3	3
558	2	2	1	55	2	0	2	3.9	2.56667	19	2	2	2	3	3
559	2	2	1	44	1	4	4	3.56667	3.26667	19	3	2	2	3	3
560	2	3	1	47	3	1	3	3.56667	3.6	19	2	2	6	2	3
561	2	2	1	53	4	0	4	3.33333	3.13333	19	2	2	2	3	3
562	2	2	1	43	3	0	3	4.5	3.43333	21	2	2	2	3	3
563	2	2	1	76	0	1	1	5.13333	4.2	19	2	2	2	3	3
564	2	2	1	33	4	2	4	3.53333	5.03333	22	1	2	2	2	3
565	2	2	1	44	1	0	1	4.66667	2.43333	31	1	2	2	3	3
566	2	2	1	40	0	0	0	4.93333	1.86667	21	2	2	2	9	3		non-label
567	2	3	1	18	4	4	4	3.6	3.23333	19	1	2	4	4	3
568	2	2	1	53	2	0	2	5.63333	1.96667	21	2	2	2	3	3
569	2	2	1	27	4	0	4	4.5	5.13333	18	2	2	2	3	3
570	2	2	1	66	3	4	4	4.33333	3.9	21	1	2	2	3	3
571	2	2	1	51	0	3	3	3.03333	3.86667	19	2	2	2	3	3
572	2	2	1	63	2	2	2	3.46667	2.63333	19	2	2	2	3	2
573	2	3	1	78	0	0	0	2.8	3.66667	18	1	1	3	3	2
574	2	2	1	63	0	0	0	2.86667	2.76667	18	1	2	2	3	2
575	2	2	1	63	1	1	1	4.13333	3.66667	18	1	2	2	2	2
576	2	2	1	60	0	0	0	4.76667	4.4	19	2	2	2	3	3
577	2	0	1	74	3	0	3	2.26667	4.53333	18	1	0	0	3	2
578	2	2	1	60	3	1	3	3.3	3.33333	18	1	2	2	3	2
579	2	2	1	46	4	4	4	4.43333	3.46667	22	1	2	2	9	3		Demisexual
580	2	2	1	53	1	1	1	4.56667	2.26667	18	1	2	2	3	3
581	2	1	1	95	0	0	0	3.73333	2	19	1	1	1	3	2
582	2	1	1	56	1	0	1	3.6	2.63333	18	5	1	1	3	2
583	2	2	1	61	0	0	0	2.93333	3.63333	18	1	2	2	3	3
584	2	2	1	72	0	0	0	3.23333	3.13333	19	2	2	2	3	3
585	2	3	1	35	4	4	4	3.46667	3.26667	26	1	2	4	2	3
586	2	2	1	59	0	0	0	3.46667	2.06667	18	1	2	2	3	3
587	2	2	1	61	4	0	4	2.63333	4.63333	19	3	2	2	3	2
588	2	2	1	68	2	2	2	5	2.66667	18	3	2	2	2	3
589	2	2	1	84	4	4	4	4.1	4.8	18	7	2	2	3	3
590	2	1	1	54	1	1	1	2.76667	2.4	19	1	1	1	4	2
591	2	2	1	68	0	0	0	3.86667	3.83333	18	1	2	2	3	2
592	2	2	1	60	1	0	1	4.26667	2.6	18	1	2	2	3	3
593	2	2	1	32	1	0	1	5.5	2.43333	18	3	2	2	2	3
594	2	2	1	66	0	0	0	4.13333	3.33333	18	2	2	2	4	2
595	2	2	1	41	3	1	3	3.4	3.36667	18	1	2	2	3	2
596	2	0	1	50	2	0	2	3.26667	1.7	18	1	1	0	1	2
597	2	2	1	73	0	0	0	4.26667	3.26667	18	1	2	2	3	2
598	2	2	1	66	3	0	3	4.3	2.93333	19	1	2	2	3	3
599	2	2	1	52	0	0	0	3.06667	2.76667	18	6	2	2	2	3
600	2	3	1	86	2	0	2	4.7	3.33333	18	1	2	5	3	2
601	2	1	1	49	3	0	3	3.73333	2.86667	18	1	1	1	2	2
602	2	2	1	41	0	0	0	3.06667	1.93333	20	1	2	2	3	3
603	2	3	1	46	0	0	0	4.36667	2.63333	18	7	2	7	0	3
604	2	2	1	45	0	0	0	2.53333	3.43333	19	1	2	2	2	3
605	2	2	1	30	0	0	0	3.43333	3.9	18	1	2	2	3	3
606	2	2	1	52	3	0	3	3.73333	3.5	18	2	2	2	3	3
607	2	2	1	61	2	0	2	3.66667	1.16667	20	1	2	2	3	3
608	2	2	1	66	0	0	0	3.5	2.46667	21	1	2	2	3	3
609	2	2	1	35	3	0	3	2.86667	3.8	18	1	2	2	3	3
610	2	2	1	62	4	0	4	3.26667	4.7	18	1	2	2	3	2
611	2	2	1	33	1	0	1	2.5	3.4	18	1	2	2	5	3
612	2	3	1	93	3	0	3	4.96667	2.13333	18	1	1	7	3	2
613	2	2	1	51	0	0	0	4.66667	1.6	18	1	2	2	3	2
614	2	2	1	38	3	1	3	2.63333	3.63333	19	1	2	2	3	3
615	2	2	1	34	3	3	3	3.36667	5.03333	18	1	2	2	3	3
616	2	2	1	49	3	0	3	2.53333	3.23333	17	2	2	2	3	3
617	2	2	1	54	0	0	0	3.06667	4.46667	18	1	2	2	4	2
618	2	1	1	62	1	1	1	1	1.03333	21	2	1	1	3	3
619	2	2	1	68	0	0	0	3	2.63333	18	1	2	2	3	2
620	2	2	1	43	3	0	3	3.16667	2.93333	18	3	2	2	6	3
621	2	2	1	47	4	4	4	3.36667	3.46667	20	1	2	2	3	3
622	2	3	1	68	4	4	4	3.46667	5.43333	19	1	0	3	2	3
623	2	3	1	31	4	1	4	2.76667	3.73333	18	1	2	7	2	3
624	2	2	1	68	2	0	2	4.76667	4.46667	18	4	2	2	2	2
625	2	2	1	70	1	0	1	4.06667	4.53333	18	1	2	2	3	2
626	2	2	1	57	3	2	3	3.8	3.23333	18	1	2	2	3	3
627	2	2	1	82	4	3	4	3.23333	4.56667	18	1	2	2	3	2
628	2	2	1	57	4	4	4	3.7	3.46667	18	2	2	2	6	3
629	2	2	1	50	2	0	2	3.53333	2.16667	20	1	2	2	3	3
630	2	2	1	44	1	0	1	3.4	2.8	19	2	2	2	3	3
631	2	2	1	63	1	0	1	4.56667	2.76667	18	1	2	2	3	3
632	2	2	1	68	4	4	4	3.56667	4.76667	18	1	2	2	2	3
633	2	2	1	53	4	4	4	2.13333	4	18	2	2	2	2	2
634	2	2	1	65	4	2	4	4.16667	3.1	19	1	2	2	2	3
635	2	1	1	75	0	0	0	3.43333	2.63333	18	1	1	1	3	2
636	2	1	1	77	0	0	0	4.36667	2.33333	18	2	1	1	4	2
637	2	2	1	70	0	0	0	3	2.8	18	2	2	2	3	2
638	2	2	1	73	2	2	2	4.13333	4.7	19	3	2	2	3	3
639	2	2	1	27	0	0	0	4.73333	3.03333	22	7	2	2	6	3
640	2	2	1	74	0	0	0	5.46667	2.26667	19	2	2	2	3	2
641	2	2	1	64	4	3	4	4.2	3.7	22	3	2	2	3	2
642	2	2	1	74	0	0	0	3.03333	2.5	18	1	2	2	3	3
643	2	2	1	89	0	0	0	5.26667	2.9	18	1	2	2	3	3
644	2	2	1	50	0	0	0	3.5	2.53333	20	1	2	2	3	3
645	2	2	1	75	0	0	0	3.8	2.26667	18	1	2	2	3	2
646	2	2	1	53	0	0	0	2.5	4.4	18	1	2	2	3	3
647	2	2	1	48	0	0	0	3.5	3.16667	18	2	2	2	2	3
648	2	2	1	47	3	3	3	3.46667	2.2	20	1	2	2	3	3
649	2	2	1	59	2	2	2	3.3	3.53333	20	1	2	2	2	3
650	2	2	1	62	0	0	0	4.4	2.06667	18	4	2	2	3	2
651	2	2	1	74	0	0	0	3.36667	3.66667	18	2	2	2	3	3
652	2	1	1	43	3	3	3	3.1	2.7	19	1	1	1	3	3
653	2	1	1	85	0	0	0	3.96667	2.7	18	1	1	1	3	2
654	2	2	1	62	4	0	4	3.46667	3.5	18	7	2	2	3	3
655	2	1	1	76	0	0	0	3.7	4.2	18	2	1	1	2	2
656	2	2	1	68	0	0	0	4.9	2.73333	18	1	2	2	3	3
657	2	2	1	48	1	0	1	2.66667	3.7	18	1	2	2	2	2
658	2	2	1	61	2	0	2	4.73333	1.7	18	2	2	2	2	3
659	2	2	1	59	0	0	0	3.63333	3	18	2	2	2	3	3
660	2	3	1	84	0	0	0	2.56667	2.16667	20	2	1	5	3	2
661	2	2	1	61	0	0	0	3.4	3.96667	18	2	2	2	3	2
662	2	1	1	37	3	2	3	3.76667	2.93333	18	1	1	1	6	2
663	2	2	1	73	0	0	0	3.4	2.56667	18	1	2	2	3	3
664	2	1	1	73	0	0	0	5.2	2.33333	19	2	1	1	3	2
665	2	2	1	48	1	0	1	3.76667	2.86667	28	1	2	2	2	3
666	2	2	1	64	3	2	3	3.66667	3.53333	19	1	2	2	3	3
667	2	2	1	57	4	0	4	4.23333	4.1	18	1	2	2	3	3
668	2	2	1	42	1	0	1	3.16667	4.63333	18	1	2	2	3	2
669	2	2	1	69	2	0	2	4.53333	3.86667	18	2	2	2	2	2
670	2	2	1	76	4	0	4	3.8	2.8	18	2	2	2	2	3
671	2	2	1	61	1	0	1	3.33333	2.73333	18	2	2	2	3	2
672	2	2	1	69	4	3	4	3.46667	4.46667	18	2	2	2	2	2
673	3	2	1	28	4		4	3.63333	3.13333	33	1	2	2	3	5
674	3	2	1	33	4		4	4.96667	1.93333	36	1	2	2	9	3		Heteroflexible
675	3	1	1	24	4		4	3.76667	2.3	23	3	1	1	2	3
676	3	1	1	36	3		3	2.3	4.66667	29	1	1	1	5	5
677	3	2	1	42	2		2	3.16667	2.7	38	1	2	2	3	4
678	3	2	1	37	4		4	3.16667	4.2	25	1	2	2	2	4
679	3	2	1	30	3		3	3.63333	2.96667	27	1	2	2	5	5
680	3	2	1	53	4		4	5.4	2.53333	24	1	2	2	3	3
681	3	3	1	56	4		4	5.06667	1.46667	39	7	1	7	3	5
682	3	1	1	51	3		3	4.23333	2.9	43	1	1	1	3	4
683	3	2	1	74	4		4	5.33333	1.73333	39	1	2	2	3	4
684	3	2	1	80	3		3	2.4	4.86667	33	1	2	2	1	9			trade school
685	3	2	1	20	3		3	5.16667	1.6	30	1	2	2	4	5
686	3	2	1	32	3		3	2.06667	3.6	24	1	2	2	2	5
687	3	3	1	57	2		2	5.3	1.63333	40	7	1	3	5	5
688	3	2	1	63	1		1	3	3.96667	18	1	2	2	3	2
689	3	2	1	42	3		3	2.33333	3.8	19	1	2	2	3	3
690	3	2	1	55	0		0	4.76667	3.93333	21	1	2	2	6	3
691	3	2	1	23	3		3	4.33333	2	23	1	2	2	3	3
692	3	2	1	54	3		3	3.36667	2.56667	19	1	2	2	6	3
693	3	2	1	39	1		1	3.03333	3.16667	19	1	2	2	6	3
694	3	2	1	27	4		4	3.56667	3.43333	19	1	2	2	3	3
695	3	2	1	52	4		4	3.8	3.53333	19	1	2	2	6	3
696	3	2	1	34	1		1	2.63333	5.03333	18	7	2	2	3	2
697	3	2	1	73	3		3	3.9	2.66667	20	1	2	2	3	3
698	3	2	1	81	3		3	2.63333	3.36667	21	1	2	2	3	3
699	3	2	1	36	4		4	3.7	3.16667	21	1	2	2	2	3
700	3	2	1	39	2		2	2.8	1.9	19	1	2	2	3	2
701	3	2	1	25	3		3	3.16667	3.9	20	1	2	2	6	3
702	3	2	1	46	0		0	5.2	1.9	41	1	2	2	2	4
703	3	2	1	30	3		3	2	2.46667	20	1	2	2	2	3
704	3	2	1	40	3		3	2.9	3.73333	22	1	2	2	3	3
705	3	2	1	57	4		4	4.86667	2.2	33	1	2	2	3	3
706	3	2	1	60	4		4	3.5	3.26667	19	1	2	2	3	3
707	3	2	1	49	0		0	4.1	2.26667	19	2	2	2	2	3
708	3	2	1	50	1		1	2.6	4.06667	20	2	2	2	3	3
709	3	2	1	37	1		1	2.83333	2.13333	18	1	2	2	2	3
710	3	2	1	38	4		4	3.03333	4.4	22	1	2	2	2	3
711	3	2	1	43	3		3	3.53333	2.96667	19	1	2	2	4	3
712	3	2	1	70	4		4	3.36667	3.5	19	2	2	2	2	3
713	3	2	1	42	4		4	3.23333	4.4	23	7	2	2	3	3
714	3	2	1	49	3		3	4.13333	2.4	31	1	2	2	3	3
715	3	2	1	60	1		1	3	2.56667	20	2	2	2	3	3
716	3	2	1	54	3		3	4.33333	3.33333	20	1	2	2	3	3
717	3	2	1	39	0		0	4.5	1.86667	20	2	2	2	3	2
718	3	2	1	26	3		3	3.56667	2.83333	22	1	2	2	3	3
719	3	2	1	60	3		3	3.06667	4.53333	23	1	2	2	3	3
720	3	3	1	35	4		4	2.93333	4.63333	19	2	2	5	5	3
721	3	2	1	57	3		3	3.46667	3.56667	21	0	2	2	3	4
722	3	2	1	25	3		3	2.9	3.2	19	1	2	2	3	3
