# Supplementary material for: Nonconsensual Sexual Experience Acknowledgment: Exploring the Roles of Gender Identity, Sexual Aggression Myths, and Psychological Inflexibility
Source: Behav Sci (Basel). 2025 Jun 27;15(7):875. doi: 10.3390/bs15070875 (PMC12292596; doi:10.3390/bs15070875)
Supplement: Supplementary file 1 [file behavsci-15-00875-s001.zip › Codebook_NSE Acknowledgment_Psyc-Inflex.xlsx]

## Sheet: Codebook
Construct	Code	Description	Values	Measurement Type	Range	Notes	Link to Measure
Identification	ID	Participant ID	Random assignment	NA	1-722		N/A
	Sample	Where the data was collected from		Categorical	2024-01-03	Samples were recruited from Prolific, SONA, and through snowball methods (Instagram, Facebook, Reddit, in-person, Twitter)	N/A
Gender Identity	Gender	Ss gender identity		Categorical	0-3	Gender minority identity includes any self-identified gender identity that does not fall into the cisman/cisfemale categories.	All Ss who endorsed the item "Ciswoman/Transwoman" received a 1, "Cisman/Transman" received a 2, Preferred not to respond received a 0, and all other items endorsed received a 3. PI examined dataset for instances where the "Sex Assigned at Birth" item differed from the endorsed "Gender Identity" item and included these participants as "Gender Minority" (i.e., coded as 3) for analysis only, but no…
NSE History	NSEV	Nonconsensual sexual experience victgimization		Dichotomous	0-1	Indicates whether or not Ss endorsed at least 1 behavioral description of a NSEV since they were 14 years of age	Post-Refusal Sexual Persistence Scale-Victimization.docx
NSE Label Type	NSEV_R	Uses "rape" label to describe NSE victimization		Continuous or categorical	0-4	0 - nonidentifer, 1-3 ambivalent identifier, 4 identifier. this variable can also be continuous which may provide more nuance to the measure. If continuous, higher scores indicate lower identification and higher scores indicate higher identification. N = 50 Ss recruited using snowball methods do not have data for this item due to a technical difficulty with Qualtrics	Sexual Violence Acknowledgment Items.docx
	NSEV_SA	Uses "sexual assault" label to describe NSE victimization		Continuous or categorical	0-4	0 - nonidentifer, 1-3 ambivalent identifier, 4 identifier. this variable can also be continuous which may provide more nuance to the measure. If continuous, higher scores indicate lower identification and higher scores indicate higher identification.	Sexual Violence Acknowledgment Items.docx
NSE Acknowledgment	NSEV_ID	Identtiies NSE victimization with sexual violence label		Continuous or categorical	0-4	If continuous, higher scores indicate lower identification and higher scores indicate higher identification. If categorical then 0 = nonidentifier, 1-3 = ambivalent identifier, and 4 = identifier. this variable can also be continuous which may provide more nuance to the measure. If continuous, higher scores indicate lower identification and higher scores indicate higher identification. N = 50 Ss,…	PI took the highest score endorsed by Ss on the NSEV_SA and NSEV_R and included that value as the score the NSEV_ID
Acceptance of Sexual Aggression Myths	AMMSA	Acceptance of Modern Myths About Sexual Aggression, Revised	Total Score	Continuous	16-112	Ss total score on the AMMSA-R indicating extent they endorse SAM with higher scores indicating greater ASMA	Acceptance of Modern Myths About Sexual Aggression-21.docx
Psychological Flexbility	PF_Final	MPFI, global psychological flexibility	Averaged score	Continuous	2024-01-06	Ss final flobal score (avg.) on the KMPFI for psychological flexibility with higher scores indicating greater psychological flexibility than lower scores.	Multidimensional Psychological Flexibility Inventory .docx
Psychological Inflexibility	PI_Final	MPFI, global psychological inflexibility	Averaged score	Continuous	2024-01-06	Ss final flobal score (avg.) on the MPFI for psychological inflexibility with higher scores indicating greater psychological inflexibility than lower scores	Multidimensional Psychological Flexibility Inventory .docx
Demographics	Educ	What is the highest level of education you have completed? - Selected Choice		Categorical			Demographics Questionnaire.docx
	Educ_9	What is the highest level of education you have completed? - Prefer to self-describe/Level of education not listed (specify): - Text	Open text	qualitative	open text	Ss chose to self-describe	Demographics Questionnaire.docx
	Race	What is your race or ethnic identity? - Selected Choice		Categorical			Demographics Questionnaire.docx
	Sex_Or	What is your sexual orientation? - Selected Choice		Categorical			Demographics Questionnaire.docx
	Sex_Or_9	What is your sexual orientation? - Prefer to self-describe/Identity not listed (specify): - Text	Open text	qualitative	open text	Ss chose to self-describe	Demographics Questionnaire.docx
	Gender	What is your gender identity? - Selected Choice		Categorical			Demographics Questionnaire.docx
	Gender_9	What is your gender identity? - Prefer to self-describe/Identity not listed (specify): - Text	Open text	qualitative	open text	Ss chose to self-describe	Demographics Questionnaire.docx
	Sex	What is your sex at birth? - Selected Choice		Categorical			Demographics Questionnaire.docx
	Age	What is your age (in years)?	Numerical value	Continious	0-100	age in years	Demographics Questionnaire.docx
